# Supplementary material for: High Burden of Hepatitis B Virus and Occult Infection Among HIV-Positive Adults and Pregnant Women in Southwest Cameroon
Source: Pathogens. 2025 Nov 5;14(11):1128. doi: 10.3390/pathogens14111128 (PMC12655005; doi:10.3390/pathogens14111128)
Supplement: Supplementary file 1 [file pathogens-14-01128-s001.zip]

Archive with 1 entries (1 files):
- pathogens-3948884-supplementary.pdf
